# Supplementary material for: Low-Cost Scalable Radiative Cooling Membrane via Spray Fabrication for Sustainable Thermal Management
Source: Materials (Basel). 2025 Sep 19;18(18):4385. doi: 10.3390/ma18184385 (PMC12472148; doi:10.3390/ma18184385)
Supplement: Supplementary file 1 [file materials-18-04385-s001.zip]

Archive with 1 entries (1 files):
- materials-3830493-supplementary.pdf
